# Supplementary material for: Genome-wide Association Analysis of Eye Movement Dysfunction in Schizophrenia
Source: Sci Rep. 2018 Aug 17;8:12347. doi: 10.1038/s41598-018-30646-9 (PMC6098030; doi:10.1038/s41598-018-30646-9)
Supplement: Supplementary file 2 — Table S1 [file 41598_2018_30646_MOESM2_ESM.xlsx]

## Sheet: 1q21.3
TableS1. A list of SNPs that are genetically linked with the identified SNPs (r2>0.8).
chr	pos (hg38)	variant	Ref	Alt	AFR	AMR	ASN	EUR	GENCODE	dbSNP
					freq	freq	freq	freq	genes	func annot
1	151877596	rs6587628a	A	G	0.8	0.89	0.94	0.93	THEM4	intronic
1	151878980	rs4845660	T	C	0.84	0.89	0.94	0.93	THEM4	intronic
1	151879541	rs7545863	G	A	0.79	0.89	0.94	0.93	THEM4	intronic
1	151880802	rs7541498	T	A	0.84	0.89	0.94	0.93	THEM4	intronic
1	151881278	rs10788814	T	C	0.92	0.89	0.95	0.93	THEM4	intronic
1	151881600	rs4845388a	C	T	0.92	0.89	0.95	0.93	THEM4	intronic
1	151882680	rs6587629	C	T	0.92	0.89	0.95	0.93	THEM4	intronic
1	151884477	rs4845664	T	C	0.81	0.89	0.94	0.93	THEM4	intronic
1	151886450	rs6685291a	A	G	0.81	0.89	0.94	0.93	THEM4	intronic
1	151886677	rs6690443	T	C	0.92	0.89	0.95	0.93	THEM4	intronic
1	151887434	rs7544380	T	A	0.81	0.89	0.94	0.93	THEM4	intronic
1	151887587	rs7532721	C	T	0.81	0.89	0.94	0.93	THEM4	intronic
1	151889001	rs1352654	A	G	0.8	0.89	0.94	0.93	THEM4	intronic
1	151889820	rs1003107	A	T	0.92	0.89	0.95	0.93	THEM4	intronic
1	151890525	rs1048910	A	G	0.92	0.89	0.95	0.93	THEM4	intronic
1	151891791	rs4845393	A	G	0.92	0.89	0.95	0.93	THEM4	intronic
1	151891952	rs902316	T	C	0.81	0.89	0.94	0.93	THEM4	intronic
1	151892758	rs902315	C	G	0.8	0.89	0.94	0.93	THEM4	intronic
1	151892963	rs902314	A	G	0.84	0.89	0.94	0.93	THEM4	intronic
1	151895084	rs3762427b	G	A	0.92	0.89	0.95	0.93	THEM4	synonymous
1	151895622	rs10788816	T	C	0.92	0.88	0.95	0.93	THEM4	intronic
1	151898833	rs6662463	A	T	0.92	0.89	0.95	0.93	THEM4	intronic
1	151901909	rs10888449	T	C	0.92	0.89	0.95	0.93	THEM4	intronic
1	151901944	rs11204911	T	C	0.81	0.89	0.94	0.93	THEM4	intronic
1	151902896	rs4581287	A	G	0.92	0.89	0.95	0.93	THEM4	intronic
1	151902912	rs2054948	A	G	0.9	0.89	0.95	0.93	THEM4	intronic
1	151903365	rs2338203	A	G	0.92	0.88	0.95	0.93	THEM4	intronic
1	151903891	rs1873312	C	A	0.92	0.89	0.95	0.93	THEM4	intronic
1	151904502	rs6691350a	G	C	0.92	0.89	0.95	0.93	THEM4	intronic
1	151905179	rs11204912	G	C	0.81	0.89	0.94	0.93	THEM4	intronic
1	151907137	rs10888450	C	T	0.82	0.89	0.94	0.93	THEM4	intronic
1	151907323	rs10888451	C	T	0.8	0.89	0.94	0.92	THEM4	intronic
1	151907911	rs9943225	G	A	0.92	0.89	0.95	0.93	THEM4	intronic
1	151908394	rs2130526	C	T	0.92	0.89	0.95	0.93	THEM4	intronic
1	151909409	rs3748805b	A	C	0.92	0.88	0.95	0.93	THEM4	missense
1	151910797	rs6587630	A	G	0.81	0.89	0.94	0.93	988bp 5' of THEM4
1	151910930	rs4845699	T	C	0.92	0.89	0.95	0.93	1.1kb 5' of THEM4
1	151913364	rs6678664	T	A	0.81	0.89	0.94	0.93	3.6kb 5' of THEM4
1	151917512	rs6659029	C	T	0.81	0.89	0.94	0.93	7.7kb 5' of THEM4
1	151919349	rs2338204	A	C	0.92	0.89	0.95	0.93	9.5kb 5' of THEM4
1	151921741	rs1552606a	T	C	0.92	0.89	0.95	0.93	12kb 5' of THEM4
1	151924024	rs10888453	G	A	0.92	0.89	0.95	0.93	14kb 5' of THEM4
1	151928081	rs1602250	G	T	0.9	0.9	0.95	0.94	18kb 5' of THEM4
1	151930939	rs1844542	C	A	0.92	0.9	0.95	0.94	21kb 5' of THEM4
1	151932388	rs2338210	A	T	0.83	0.9	0.94	0.94	23kb 5' of THEM4
1	151937063	rs3007682a	A	G	0.91	0.9	0.94	0.94	27kb 5' of THEM4
1	151938018	rs1490190	T	G	0.91	0.9	0.95	0.94	28kb 5' of THEM4
1	151938531	rs2932578	C	T	0.91	0.9	0.95	0.94	29kb 5' of THEM4
1	151944275	rs1490191a	C	A	0.88	0.9	0.94	0.92	34kb 5' of THEM4
1	151946895	rs61113720	G	A	0.91	0.9	0.95	0.92	36kb 3' of S100A10
1	151947028	rs34370890	T	C	0.88	0.9	0.94	0.92	36kb 3' of S100A10
1	151947108	rs17583707	A	G	0.88	0.9	0.95	0.92	36kb 3' of S100A10
1	151955200	rs3007690	T	C	0.87	0.9	0.94	0.93	28kb 3' of S100A10
1	151955749	rs2932584	C	A	0.87	0.9	0.94	0.93	27kb 3' of S100A10
1	151958528	rs3007692	A	G	0.87	0.9	0.94	0.92	24kb 3' of S100A10
1	151965418	rs2932564	A	G	0.91	0.91	0.96	0.93	17kb 3' of S100A10
1	151967925	rs1552605	A	G	0.92	0.91	0.96	0.93	15kb 3' of S100A10
1	151968824	rs1602248	T	C	0.8	0.9	0.96	0.93	14kb 3' of S100A10
1	151968962	rs1602246	T	C	0.8	0.9	0.96	0.93	14kb 3' of S100A10
1	151968966	rs1602245	C	T	0.92	0.91	0.96	0.93	14kb 3' of S100A10
1	151969684	rs1038748	T	G	0.92	0.91	0.96	0.93	13kb 3' of S100A10
1	151969952	rs1038746	T	C	0.92	0.91	0.96	0.93	13kb 3' of S100A10
1	151970802	rs971888	C	G	0.92	0.91	0.96	0.93	12kb 3' of S100A10
1	151971927	rs3007699	C	A	0.92	0.91	0.96	0.93	11kb 3' of S100A10
1	151972034	rs1826172	C	T	0.92	0.91	0.96	0.93	11kb 3' of S100A10
1	151972048	rs1826171	A	G	0.92	0.91	0.96	0.93	11kb 3' of S100A10
1	151972182	rs1826170	G	A	0.92	0.91	0.96	0.93	11kb 3' of S100A10
1	151973153	rs3007700a	T	A	0.92	0.91	0.96	0.93	9.8kb 3' of S100A10
1	151973598	rs2999511	T	A	0.9	0.91	0.95	0.93	9.3kb 3' of S100A10
1	151973842	rs2932563	A	T	0.92	0.91	0.96	0.93	9.1kb 3' of S100A10
1	151974949	rs3007701	T	G	0.92	0.91	0.96	0.93	8kb 3' of S100A10
1	151975092	rs2999514	G	A	0.92	0.91	0.96	0.93	7.8kb 3' of S100A10
1	151975355	rs2999515	C	G	0.91	0.91	0.96	0.93	7.6kb 3' of S100A10
1	151975822	rs2932597	A	T	0.92	0.91	0.96	0.93	7.1kb 3' of S100A10
1	151975931	rs2999518	C	T	0.92	0.91	0.96	0.93	7kb 3' of S100A10
1	151976414	rs200779471	C	CA	0.9	0.91	0.96	0.93	6.5kb 3' of S100A10
1	151976564	rs1473495	T	C	0.92	0.91	0.96	0.93	6.4kb 3' of S100A10
1	151976611	rs1473494	C	A	0.92	0.91	0.96	0.93	6.3kb 3' of S100A10
1	151976786	rs1473493	G	A	0.92	0.91	0.96	0.93	6.1kb 3' of S100A10
1	151976834	rs2932596	C	T	0.92	0.91	0.96	0.93	6.1kb 3' of S100A10
1	151976986	rs2932595	A	G	0.92	0.91	0.96	0.93	5.9kb 3' of S100A10
1	151977174	rs2999520	T	G	0.92	0.91	0.96	0.93	5.7kb 3' of S100A10
1	151977428	rs2999522	G	T	0.91	0.91	0.96	0.93	5.5kb 3' of S100A10
1	151977594	rs2999524	T	C	0.92	0.91	0.96	0.93	5.3kb 3' of S100A10
1	151977814	rs2999525a	T	A	0.92	0.9	0.96	0.93	5.1kb 3' of S100A10
1	151979432	rs2999527	C	G	0.92	0.91	0.96	0.93	3.5kb 3' of S100A10
1	151979589	rs2932592	G	T	0.92	0.91	0.96	0.93	3.3kb 3' of S100A10
1	151980570	rs2932591	A	G	0.92	0.91	0.96	0.93	2.3kb 3' of S100A10
1	151981364	rs2999529a	C	T	0.92	0.91	0.96	0.93	1.6kb 3' of S100A10
1	151981664	rs1532132a	C	T	0.88	0.9	0.96	0.93	1.3kb 3' of S100A10
1	151981901	rs2999530	T	C	0.88	0.91	0.95	0.92	1kb 3' of S100A10
1	151982416	rs1387835a	T	C	0.79	0.9	0.95	0.93	498bp 3' of S100A10
1	151982576	rs1387834a	T	A	0.92	0.91	0.96	0.93	338bp 3' of S100A10
1	151983895	rs2338018	T	C	0.92	0.91	0.96	0.93	S100A10
1	151987849	rs2932588	C	T	0.92	0.91	0.96	0.93	S100A10
1	151989746	rs1873311	C	T	0.92	0.91	0.96	0.93	S100A10
1	151990922	rs1552607	C	G	0.92	0.91	0.96	0.93	S100A10
1	152000034	rs2999558	T	C	0.92	0.91	0.96	0.93	AL591893.1
1	152010077	rs2932573	C	T	0.86	0.91	0.95	0.94	AL591893.1
1	152010989	rs994974	G	A	0.86	0.91	0.96	0.94	AL591893.1
1	152011516	rs6704157	C	G	0.92	0.91	0.96	0.94	AL591893.1
1	152011717	rs3007714	C	T	0.86	0.91	0.96	0.94	AL591893.1
1	152012080	rs2932572	A	C	0.86	0.91	0.95	0.94	AL591893.1
1	152012311	rs2999537	G	C	0.86	0.91	0.95	0.94	AL591893.1
1	152012482	rs2999538a	T	G	0.86	0.91	0.95	0.94	AL591893.1
1	152012538	rs200997618	TC	T	0.86	0.91	0.95	0.94	AL591893.1
1	152012539	rs2932571	C	T	0.86	0.91	0.95	0.94	AL591893.1
1	152013117	rs5777795	TC	T	0.86	0.91	0.95	0.94	AL591893.1
1	152013186	rs1490188	C	T	0.86	0.91	0.95	0.94	AL591893.1
1	152015543	rs959945	T	C	0.86	0.91	0.95	0.94	AL591893.1
1	152018124	rs2932567	G	A	0.86	0.91	0.96	0.94	AL591893.1
1	152018505	rs1979638	G	A	0.86	0.91	0.96	0.94	AL591893.1
1	152020589	rs1967085	T	C	0.86	0.91	0.96	0.94	AL591893.1
1	152020612	rs1967084	A	G	0.86	0.91	0.96	0.94	AL591893.1
aThe SNPs identified by GWAS, bthe SNPs in coding region. freq: allele frequency from the 1000 Genomes Project; AFR: African population; AMR: American population; ASN: Asian population; EUR: European population. Listed variatns were obtained from the HaploReg database.

## Sheet: 7p12.1
TableS1. A list of SNPs that are genetically linked with the identified SNPs (r2>0.8).
chr	pos (hg38)	variant	Ref	Alt	AFR	AMR	ASN	EUR	GENCODE	dbSNP
					freq	freq	freq	freq	genes	func annot
7	53544205	rs10264027	T	C	0.99	0.93	0.98	0.87	15kb 3' of GS1-278J22.2
7	53545471	rs2877157	A	G	0.92	0.92	0.98	0.87	14kb 3' of GS1-278J22.2
7	53551089	rs9969216	G	T	1	0.97	0.98	0.98	8.1kb 3' of GS1-278J22.2
7	53552056	rs3059246	C	CAT	0.92	0.92	0.98	0.87	7.2kb 3' of GS1-278J22.2
7	53557708	rs890047	T	A	0.93	0.92	0.98	0.87	1.5kb 3' of GS1-278J22.2
7	53557963	rs6956952	G	A	0.93	0.92	0.98	0.87	1.3kb 3' of GS1-278J22.2
7	53559913	rs6964854a	C	G	0.93	0.92	0.98	0.87	GS1-278J22.2
7	53574037	rs12534323	C	T	0.7	0.88	0.97	0.85	5.8kb 5' of GS1-278J22.2
7	53575360	rs6974653	A	G	0.87	0.92	0.97	0.9	7.1kb 5' of GS1-278J22.2
aThe SNPs identified by GWAS, bthe SNPs in coding region. freq: allele frequency from the 1000 Genomes Project; AFR: African population; AMR: American population; ASN: Asian population; EUR: European population. Listed variatns were obtained from the HaploReg database.

## Sheet: 20q13.12
TableS1. A list of SNPs that are genetically linked with the identified SNPs (r2>0.8).
chr	pos (hg38)	variant	Ref	Alt	AFR	AMR	ASN	EUR	GENCODE	dbSNP
					freq	freq	freq	freq	genes	func annot
20	46311139	rs6104543a	C	A	0.06	0.06	0.03	0.07	2.6kb 5' of CDH22
20	46313189	rs6094273	G	A	0.18	0.09	0.04	0.06	4.7kb 5' of CDH22
20	46314640	rs116996090	C	A	0	0.04	0.04	0.05	6.1kb 5' of CDH22
20	46315088	rs77377834	G	A	0.03	0.05	0.04	0.06	6.6kb 5' of CDH22
aThe SNPs identified by GWAS, bthe SNPs in coding region. freq: allele frequency from the 1000 Genomes Project; AFR: African population; AMR: American population; ASN: Asian population; EUR: European population. Listed variatns were obtained from the HaploReg database.

## Sheet: 2p23.1
TableS1. A list of SNPs that are genetically linked with the identified SNPs (r2>0.8).
chr	pos (hg38)	variant	Ref	Alt	AFR	AMR	ASN	EUR	GENCODE	dbSNP
					freq	freq	freq	freq	genes	func annot
2	30895733	rs17393065	C	A	0.04	0.16	0.02	0.25	15kb 3' of GALNT14
aThe SNPs identified by GWAS, bthe SNPs in coding region. freq: allele frequency from the 1000 Genomes Project; AFR: African population; AMR: American population; ASN: Asian population; EUR: European population. Listed variatns were obtained from the HaploReg database.
