# Supplementary material for: Genome-wide Association Analysis of Eye Movement Dysfunction in Schizophrenia
Source: Sci Rep. 2018 Aug 17;8:12347. doi: 10.1038/s41598-018-30646-9 (PMC6098030; doi:10.1038/s41598-018-30646-9)
Supplement: Supplementary file 3 — Table S2 [file 41598_2018_30646_MOESM3_ESM.xlsx]

## Sheet: extract.qassoc.txt
TableS2. Effects of the markers in previous studies. We focused on the genes associating with smooth pursuit eye movement (ERBB4, RANBP1, COMT, ZDHHC8), NRG1 gene associating with anti-saccade and MAN2A1 gene associating with cognitive search score. Among them, our genotyping data included the following markers: 3 SNPs (rs2289086, rs7564590 and rs839523) in ERBB4, rs175162 in RANBP1, 2 SNPs (rs46…
SNP ID	Author	Population	Gene	SPL			HPG			DF			EMS
				HC	SZ	ALL	HC	SZ	ALL	HC	SZ	ALL	HC	SZ	ALL
rs2289086	Bae et al. (2012)	Korean	ERBB4	0.6879	0.656	0.7017	0.303	0.6189	0.8031	0.07337b	0.8339	0.172	0.2622	0.8627	0.6573
rs7564590	Bae et al. (2012)	Korean	ERBB4	0.1029	0.6801	0.3329	0.4463	0.9596	0.6725	0.7686	0.2399	0.7891	0.153	0.7432	0.2663
rs839523	Bae et al. (2012)	Korean	ERBB4	0.7602	0.813	0.4672	0.5635	0.4232	0.6698	0.7433	0.6182	0.7361	0.769	0.66	0.6192
rs175162	Cheong et al. (2011)	Korean	RANBP1	0.712	0.3791	0.01353a	0.3068	0.3851	0.2184	0.4625	0.1748	0.04896a	0.8531	0.2185	0.00546a
rs245243	Ma et al. (2015)	Chinese	MAN2A1	0.2285	0.9191	0.8202	0.7205	0.9678	0.3864	0.1127	0.07532b	0.6289	0.1862	0.7972	0.5067
rs4633	Park et al. (2009)	Korean	COMT	0.1658	0.7529	0.1688	0.8758	0.888	0.8714	0.06546b	0.5914	0.05852b	0.02729a	0.7125	0.07002b
rs4680	Park et al. (2009)	Korean	COMT	0.3651	0.7724	0.2361	0.7926	0.992	0.9139	0.1031	0.6442	0.08115b	0.1293	0.685	0.1143
ap-value<0.05, bp-value<0.1. SPL: the scan path length during the free viewing test; HPG: the horizontal position gain during the fast Lissajous paradigm of the smooth pursuit test; DF: the duration of fixations during the far distractor paradigm of the fixation stability test; EMS: the integrated eye movement score using three measurements (SPL, HPG and DF).
